# Supplementary material for: Gut Microbiota Perturbation in Early Life Could Influence Pediatric Blood Pressure Regulation in a Sex-Dependent Manner in Juvenile Rats
Source: Nutrients. 2023 Jun 7;15(12):2661. doi: 10.3390/nu15122661 (PMC10304250; doi:10.3390/nu15122661)
Supplement: Supplementary file 1 [file nutrients-15-02661-s001.zip]

Archive with 1 entries (1 files):
- nutrients-2401526-supplementary.pdf
